# Supplementary material for: Color Doppler ultrasonography as an alternative tool for postoperative evaluation of collaterals after indirect revascularization surgery in Moyamoya disease
Source: PLoS One. 2017 Dec 8;12(12):e0188948. doi: 10.1371/journal.pone.0188948 (PMC5722285; doi:10.1371/journal.pone.0188948)
Supplement: S1 Table — (XLSX) [file pone.0188948.s001.xlsx]

## Sheet: 工作表1
	Age	sex		Suzuki	OP	ICA				ECA				STA				ECA_Pre				STA_Pre				ICA_Pre				ACA			MCA			PCA			ACA_Pre			MCA_Pre			PCA_Pre			PI_post
						PSV	EDV	RI	Flow	PSV	EDV	RI	Flow	PSV	EDV	RI	Flow	ECA_0				STA_0				ICA_0
Matsushima	Age by pt	Sex by pt	Age by hemisphere	Suzuki	OP	ICA1_PS	ICA1_ED	ICA1_RI	ICA1_FL	ECA1_PS	ECA1_ED	ECA1_RI	ECA1_FL	STA1_PS	STA1_ED	STA1_RI	STA1_FL	ECA_PS0	ECA_ED0	ECA_RI0	ECA_FL0	STA_PS0	STA_ED0	STA_RI0	STA_FL0	ICA_PS0	ICA_ED0	ICA_RI0	ICA_FL0	ACA_Max	ACA_Mean	ACA_PI	MCA_Max	MCA_Mean	MCA_PI	PCA_Max	PCA_Mean	PCA_PI	ACA0_Max	ACA0_Mean	ACA0_PI	MCA0_Max	MCA0_Mean	MCA0_PI	PCA0_Max	PCA0_Mean	PCA0_PI	ICA_PI	ECA_PI
A	5	1	5	3	2	110	42.3	0.62	200.2	122	34	0.72	200.6	101	44.8	0.56	79.7	116	18.2	0.84	159.3	122	21.9	0.82	31.1	123	54.3	0.56	360	41	29	0.61	42	25	1	166	117	0.63	57	36	0.88	59	44	0.53	137	85	0.93	1.52477	3.30827
A			5	2	2	90	44.2	0.51	68.8	180	51.2	0.72	293.1	86.8	36.9	0.57	121.3	140	11	0.85	102	104	7.52	0.83	16.6	108	54.5	0.5	211.6	105	71	0.71	31	20	0.83	149	103	0.67	0	0		393	267	0.71	135	92	0.7	1.25479	2.39405
A	18	0	18	3	1	86.9	27.7	0.68	188.5	123	22	0.82	117.3	80.4	31	0.61	49.6	84.4	10	0.88	53.4	73.9	10.7	0.85	18.2	93.6	30.5	0.67	228.9	31	22	0.61	99	61	0.94	139	75	1.29	62	39	0.89	101	71	0.64	192	124	0.83	2.13718	4.15638
A	5	1	5	5	1	86.4	20.8	0.76	66	173	50.9	0.71	194	326	162	0.5	87.7	138	33.4	0.76	106.1	87.7	16	0.82	11	66.4	21.6	0.67	69.4	0	0		28	19	0.68	388	180	1.74	0	0		49	40	0.34	375	236	0.89	2.69959	2.32571
A	5	1	5	2	1	88.3	38.5	0.56	237.5	97.6	23.2	0.76	127.5	157	66.4	0.58	38.3	135	0	1	77.4	71.5	0	1	8.3	99.5	28.7	0.71	206.4	43	32	0.53	35	27	0.44	170	85	1.51	0	0		201	124	0.93	162	104	0.83	1.42693	3.17949
A	30	0	30	3	1	59.4	26	0.56	158.2	104	33.6	0.68	200.6	167	82.6	0.5	96	107	22.7	0.79	182.6	92.3	21.2	0.77	27.6	73.4	38	0.48	190.4	82	44	1.29	287	218	0.47	217	160	0.54	85	56	0.77	72	46	0.83	292	175	1	1.28958	2.26367
A	14	0	14	5	1	44.7	21.8	0.51	129.5	87.3	27.3	0.69	270.1	78.6	33.4	0.58	27	78.1	11.9	0.85	77.4	88.4	16	0.82	13	60.6	21.2	0.65	202.3	42	29	0.67	43	32	0.5	123	83	0.73	34	23	0.67	45	32	0.62	209	157	0.5	1.08019	2.12014
A	22	0	22	4	2	79.9	26.1	0.67	99.9	111	34.9	0.69	198.6	129	44.5	0.65	29.3	89	10.6	0.88	105.1	77.8	7.71	0.9	15.7	81.9	39.3	0.52	133.6	25	17	0.66	57	43	0.48	239	173	0.57	82	44	1.28	37	26	0.66	271	194	0.6	2.13492	2.21221
A	17	0	17	4	2	45.8	22.9	0.5	83.6	114	48.4	0.58	187.9	231	121	0.48	91.2	60.9	21.9	0.65	124.6	96.6	19.3	0.68	13.8	40.2	19.3	0.52	70.8	0	0		65	48	0.54	84	61	0.56	0	0		0	0		147	96	0.79	1.16244	1.90145
A	8	0	8	3	2	102	37.4	0.63	240.8	156	39.3	0.75	163.9	242	109	0.55	45.8	139	28.2	0.8	119.2	120	13.7	0.89	10.9	123	39.5	0.68	255.2	84	49	1.07	52	31	1	304	188	0.93	111	57	1.42	112	66	1.05	245	159	0.81	1.92262	3.22376
A	31	0	31	3	4	59.4	27.3	0.54	102.2	106	37.5	0.65	273.5	105	39.6	0.62	40.7	112	30.3	0.73	188.2	102	32.4	0.68	34.1	80.9	41	0.49	140.2	0	0		44	30	0.65	192	137	0.6	45	31	0.64	35	32	0.16	125	99	0.4	1.24419	2.08207
B	13	1	13	3	1	85.71	29.51	0.66	203.49	74.47	14.05	0.81	152.84	87.54	19.84	0.77	113.4	106	7.6	0.93	49.1	53.6	6.31	0.88	12.9	86.7	34.7	0.6	245.4	0	0		102	64	0.9	153	102	0.75	0	0		0	0		142	97	0.7	2.36831	3.26771
B	11	1	11	3	1	98	37.7	0.62	261.8	121	23.7	0.8	152.4	121	56	0.54	72.6	73.6	11	0.85	102	43.6	7.52	0.83	16.6	78.4	32.5	0.59	299	95	55	0.65	68	50	0.52	112	65	1.09	0	0		51	32	0.9	132	87	0.78	1.91429	3.68561
B	8	0	8	2	1	73	30.5	0.58	136.6	131	25.2	0.81	126.9	171	73.5	0.57	71	103	8.4	0.92	69.4	41.6	6.66	0.84	13.3	80.7	27.3	0.66	123.5	52	37	0.62	79	54	0.69	206	130	0.88	78	41	1.33	56	34	0.93	233	158	0.72	1.50177	4.02281
B	19	0	19	2	1	64.5	21	0.67	153.5	122	29.7	0.76	185.7	165	58.5	0.64	54.2	111	15.4	0.86	127.6	70.6	12	0.83	20.8	80.9	27.7	0.66	177.9	61	31	1.45	84	55	0.79	191	117	0.95	61	36	1.07	147	84	1.13	285	192	0.73	1.82773	3.03618
B			19	2	1	53	14.6	0.72	94.7	119	24.6	0.79	205.8	171	64.1	0.62	91.2	81.3	13.3	0.84	83.9	102	19.1	0.81	22.3	85.6	27.7	0.68	165.6	56	31	1.21	76	47	0.9	212	143	0.73	43	23	1.31	108	63	1.07	192	122	0.86	2.47742	3.45788
B	14	1	14	4	1	70.3	19.4	0.72	135	140	12.5	0.91	126.6	163	36.6	0.78	58.8	135	15	0.89	75.7	53.1	0	1	19.4	78.6	20.2	0.74	175.2	141	90	0.84	51	35	0.66	291	168	1.1	53	36	0.7	200	123	0.94	245	140	1.13	3.43919	6.85484
B	30	0	30	3	4	46.4	17	0.63	145	116	33.2	0.71	145.1	91.5	22.1	0.76	22.5	87	14.7	0.83	98.6	98.6	20	0.8	45.8	61.9	31.9	0.48	178.7	39	25	0.85	38	23	0.93	82	56	0.69	47	34	0.6	63	45	0.61	102	75	0.53	1.93421	2.2623
C	14	1	14	2	1	115	46.6	0.59	260.6	135	16.6	0.88	186.2	115	12.6	0.89	25.3	113	11.1	0.9	170.8	94.8	1.36	0.99	22.6	162	62.1	0.62	361.3	221	146	0.77	98	66	0.73	100	59	1.04	0	0		0	0		150	96	0.84	1.69307	5.28571
C			14	5	3	63.1	17.6	0.72	70.6	158	13.2	0.92	140.2	135	12.7	0.91	32.2	67.5	6.9	0.9	47.3	58.4	8.49	0.85	17	58.1	17	0.71	81.6	200	130	0.81	118	67	1.14	112	68	0.97	0	0		0	0		132	86	0.8	2.91667	7.02913
C	14	0	14	1	1	97.1	45.8	0.53	332.7	80.3	14.1	0.82	108.4	67.9	7.6	0.89	22.1	52.7	8.9	0.83	52	72.5	9.58	0.87	41.9	103	43.4	0.58	314	172	113	0.78	223	154	0.68	96	67	0.65	177	97	1.24	314	224	0.6	122	64	1.36	1.04908	3.94048
C	8	1	8	2	2	76.9	33.3	0.57	184.1	128	14.5	0.89	117.8	167	70.1	0.58	36.8	103	0	1	68.7	59.6	0	1	6.5	79.3	38.4	0.52	221.7	312	187	1	361	299	0.31	216	155	0.59	272	183	0.73	316	244	0.44	229	148	0.82	1.36677	5.56373
C	41	0	41	4	2	37	16.3	0.56	82.3	76.7	24.6	0.68	199.3	58	26	0.55	20.9	95.2	19	0.8	162	70.6	21.4	0.7	22.2	63.5	24.9	0.61	136.2	71	50	0.64	85	68	0.36	127	87	0.68	0	0		46	33	0.6	160	113	0.62	1.37086	1.8741
C	30	0	30	2	4	63.4	30	0.53	173.5	98.9	14.5	0.85	100.8	76.2	18.6	0.76	30.3	96.5	11.5	0.88	98	67.7	14.7	0.78	33.9	59.2	32.5	0.45	190.1	0	0		211	134	0.86	115	84	0.55	42	27	0.81	226	162	0.59	119	87	0.56	1.3098	5.11515
[truncated: 4 more columns]
